# Supplementary material for: Evaluating Large Spontaneous Deletions in a Bovine Cell Line Selected for Bovine Viral Diarrhea Virus Resistance
Source: Viruses. 2021 Oct 25;13(11):2147. doi: 10.3390/v13112147 (PMC8622392; doi:10.3390/v13112147)
Supplement: Supplementary file 1 [file viruses-13-02147-s001.zip]

Archive with 1 entries (1 files):
- viruses-1412056-supplementary.pdf
